# Supplementary material for: Within-subject variation of HbA1c: A systematic review and meta-analysis
Source: PLoS One. 2023 Aug 2;18(8):e0289085. doi: 10.1371/journal.pone.0289085 (PMC10395823; doi:10.1371/journal.pone.0289085)
Supplement: S1 Data — (XLSX) [file pone.0289085.s003.xlsx]

## Sheet: Sheet1
Paper	Short title	HbA1c, CRP, hsCRP? (or multiple)	Risk of Bias	Abstract or full text	Study design	Number of subjects	Total subjects in primary analysis group	Age	Average age (mean or medium) of primary analysis group	Adult?	Sex	Male% (primary analysis)	Ethnicity	Ethnicity recorded? Y/N	Setting	Setting code	Health status	Health status code	Health status short name	Other characteristics	Number of measurements	Average number of measurements	Maximum time interval between measurements	Min time interval between measurements	Short or long term variability?	Method of variability analysis	Unit of measurement of measurand	Unit used for primary analysis: 1 %; 2 mmol/mol; 3 both; 4 other/not specified or unclear which was used	Individual component separated from analytical? Individual/Total/Uncertain/Both	Mean HbA1c	Mean HbA1c in % units	CVI Coeffcient of Variation	Primary measure of CVI, average (see notes for definition of population)	CVI of subgroup A (may be same as primary group - see notes)	CVI of subgroup B	CVI of subgroup C	CVI of subgroup D	CVI of subgroup E	SD Standard Deviation	Primary measure of SD, average, see notes	Adjusted SD primary measure	SD subgroup A (maybe same as primary)	SD subgroup B	SD subgroup C	SD subgoup D	Adj SD subgroup A	Adj SD subgroup B	ICC Intraclass Correlation	ICC primary group
Agardh CD, Agardh E, Torffvit O. The association between retinopathy, nephropathy, cardiovascular disease and long-term metabolic control in type 1 diabetes mellitus: a 5 year follow-up study of 442 adult patients in routine care. Diabetes Research & Clinical Practice. 1997;35(2-3):113-21.	Agard 1997	HbA1c	2	1	cohort	442	442	Adult (35+-11 years)	35		207F 235M	53.1674	NR		Routine out-patient care at a diabetic clinic	2	Type I diabetes	3	T1DM	retinopathy	16+-5	16	"at least one HbA1c measurement per patient per observation year or at least two measurements in case of death" - so max is one observation year with exception of death?	NR	L	NR	%	1	T	8.4 +-1.3%	8.4	0.11(0.04)	0.11						NR									NR
Barton K, Donovan L, Giroux I, Miller D, Mottola M, McManus R. Glycated hemoglobin measurements at three, 12 and 24 months postpartum after gestational diabetes. Clinical and investigative medicine. 2019;Medecine clinique et experimentale. 42(4):E37-E41.	Barton 2019	HbA1c	3	1	RCT	170	170	Adult			F	0	English-speaking, Caucasian 71%	Y	Canada, no further details		Gestational DM	2	T2DM	Overweight,late pregnancy to one year post partum	3	3	12M	9M	L	One-way ANOVA	%	1	T			NR							NR									(95% CI)3 to 12 months 0.74 (0.63-0.83); 3 to 24 months 0.72 (0.51-0.85)	0.74
Borsey DQ, Fraser DM, Gray RS, Elton RA, Smith AF, Clarke BF. Glycosylated hemoglobin and its temporal relationship to plasma glucose in non-insulin dependent (type 2) diabetes mellitus. Metabolism: Clinical & Experimental. 1982;31(4):362-5.	Borsey 1982	HbA1	1	1	Cohort	33	33	a.52+-8; b. 51+-5	52		25M 8F	89.2857	NR		NR		NIDDM	2	T2DM	a. 19 chlorpropamide alone, b. 14 metformin added	6	6	1M	1M	L	Means and standard deviations of the six monthly values of HbAl and plasma glucose were calculated for each patient and	%	1	T	NR		0.084 (+-0.027)	0.084						NR									NR
Bouchi R, Babazono T, Mugishima M, Yoshida N, Nyumura I, Toya K, et al. Fluctuations in HbA1c are associated with a higher incidence of cardiovascular disease in Japanese patients with type 2 diabetes. Journal of Diabetes Investigation. 2012;3(2):148-55.	Bouchi 2012	HbA1c	1	1	Cohort	689 **of 1260 treated at the centre - only 689 sufficient baseline and follow-up data for inclusion**	689	65+-11	65		394M 295F	57.1843	Japanese	Y	Diabetic centre, Tokyo University Hospital	2	T2DM	2	T2DM	Smoking status, CVD	26+-14	26	NR - mean 8.6 times per year	NR - mean 8.6 times per year	L	To minimize any effect of different numbers of HbA1c measurements on the values calculated, we defined the adjusted SD HbA1c as the SD HbA1c divided by [n/(n – 1)]0.5, where n is the number of HbA1c measurements11. The SD, adjusted SD, and CV of HbA1c were used as indices of variability of HbA1c.	%	1	T	7.8+-1.2%	7.4	0.080+-0.046	0.08						0.65+-0.42%	0.65								NR
Braga F, Dolci A, Montagnana M, Pagani F, Paleari R, Guidi GC, et al. Revaluation of biological variation of glycated hemoglobin (HbA1c) using an accurately designed protocol and an assay traceable to the IFCC reference system. Clinica Chimica Acta. 2011;412(15-16):1412-6.	Braga 2011	HbA1c	1	1	Cohort	18	18	26-52			9M 9F	50	Caucasian	Y	Laboratory	2	Healthy	1	Healthy	Laboratory staff	5	5	2W	2W	L	nested ANOVA from replicate analyses	mmol/mol	2	I	36.3mmol/l	5.5	0.025 (A M 0.019. B F 0.032)	0.025	0.019	0.032				NR									NR
Cardoso CRL, Leite NC, Moram CBM, Salles GF. Long-term visit-to-visit glycemic variability as predictor of micro- and macrovascular complications in patients with type 2 diabetes: The Rio de Janeiro Type 2 Diabetes Cohort Study. Cardiovascular Diabetology. 2018;17(1).	Cardoso 2018	HbA1c	1	1	Cohort	654	654	60.1 (SD 9.6)	60.1		M 38.1%	38.1	NR		DM outpatient clinic of tertiary care university hospital in Brazil	2	T2DM	2	T2DM	either any microvascular (retinopathy, nephropathy or neuropathy) or macrovascular (coronary, cerebrovascular or peripheral artery disease) complication, or with at least two other modifiable cardiovascular risk factors	median of 4 HbA1c (range 3–6) measurements during the first 12 months of follow-up, and a median of 8 HbA1c (range 6–11) measurements during the first 24 months of follow-up.	12	12M	12M	L	patients were categorized into tertiles of glycemic variability parameters and baseline characteristics compared by ANOVA, Kruskal–Wallis or χ2 tests, when appropriate.	%	1	T			NR							2nd-tertile HbA1c-SD 0.46–0.85%, estimated 0.65 see notes	0.65								NR
Carlsen S, Petersen PH, Skeie S, Skadberg O, Sandberg S. Within-subject biological variation of glucose and HbA(1c) in healthy persons and in type 1 diabetes patients. Clinical Chemistry & Laboratory Medicine. 2011;49(9):1501-7.	Carlsen 2011	HbA1c	1	1	Cohort	A15 healthy B13 T1DM	15	AHealthy 26-61; B T1DM 27-59			A Healthy 6M 9F; B T1DM 9M 6F;	40	NR		DM outpatient clinic of tertiary care university hospital in Norway	2	15 healthy 15 T1DM	1	Healthy	Healthy: non obese laboratory staff; T1DM: Previous low HbA1c variability and good control	10	10	3W	1W	L	mean, standard deviation and coefficient of variation were calculated from mean values of the duplicate measurements in order to estimate the individual CV-values	NGSP HbA1c (%)/IFCC HbA1c (mmol/mol)	4	T	5.1 (5.0-5.2)	5.1	A Healthy 0.012 (95%CI 0.011-0.014; B DM 0.017 (0.015-0.019)	0.012	0.012	0.017				NR									NR
CERIELLO, A., DE COSMO, S., ROSSI, M. C., LUCISANO, G., GENOVESE, S., PONTREMOLI, R., FIORETTO, P., GIORDA, C., PACILLI, A., VIAZZI, F., RUSSO, G. & NICOLUCCI, A. 2017. Variability in HbA1c, blood pressure, lipid parameters and serum uric acid, and risk of development of chronic kidney disease in type 2 diabetes. Diabetes Obes Metab, 19, 1570-1578.	Ceriello 2017	HbA1c	3	1	Cohort	A 4231 B7560	4231	A 67.4 (60.3-73.4) B 65.0 (58.5-71.3) median (IQR)	67.4		A 50.9%M B 59.4%M	50.9	Italy		Diabetes clinic outpatients	2	T2DM	2	T2DM	albumin. Egfr	5 or more	5	5 measures over 3 years	5 measures over 3 years	L	variability was expressed as the standard deviation of the measures during the 3 years preceding the longitudinal phase of the study. A minimum of five measures was considered, in order to have a robust estimate of variability.	%	1	T			NR							A 0.565 B 0.595	0.565		0.565	0.595					NR
Chiu WC, Lai YR, Cheng BC, Huang CC, Chen JF, Lu CH. HbA1C Variability Is Strongly Associated with Development of Macroalbuminuria in Normal or Microalbuminuria in Patients with Type 2 Diabetes Mellitus: A Six-Year Follow-Up Study. BioMed Research International. 2020;2020 (no pagination).	Chiu 2020	HbA1c	2	1	Cohort	110	83	[Mean +-SD] A 64.5+-9.43 B 63.5+-10.37, C 61.9+-8.25,	64.5		[Mean +-SD] A M49 F34, ; B M15 F4, C Sex 63M 28F	59.0361	NR		Tertiary medical centre	2	T2DM	2	T2DM	Albuminuria	NR, measured over three years at 3-6 month intervals		6M	3M	L	Because the number of individual visits could influence the HbA1c-SD (with fewer visits likely to artificially inflate SD), values for HbA1c-SD were divided by [n/(n − 1)]0.5, where n is the number of HbA1c measurements, to minimize any effect of different numbers of HbA1c measurements on the calculated values	%	1	T	7.9+-1	7.9	Consolidataed total NR	0.113						Consolidated total NR									NR
CHIU, H. T., LI, T. C., LI, C. I., LIU, C. S., LIN, W. Y. & LIN, C. C. 2017. Visit-to-visit glycemic variability is a strong predictor of chronic obstructive pulmonary disease in patients with type 2 diabetes mellitus: Competing risk analysis using a national cohort from the Taiwan diabetes study. PLoS ONE, 12.	Chiu 2017	HbA1c	2	1	Cohort	27257	27257	60.41			46.77	46.77	Taiwan	Y	Primary and secondary - insurance database		T2DM	2	T2DM	NR	>2		3M	3M	L	GV was measured as coefficient of variation (CV) of FPG and HbA1c calculated from first-year datasets of electronic laboratory records.	%	1	T	7.98(1.56)	7.98	0.1664	0.1664						NR									NR
Coskun C, Inal BB, Baz S, Sonmez D, Orhan B, Serin E, et al. Evaluation of biological variations in glucose and glycated hemoglobin levels in healthy individuals. Turkish Journal of Biochemistry. 2018;43(5):495-501.	Coskun 2018	HbA1c	1	1	Cohort	36	36	20-45			19M 17F	52.7778	NR		Turkish research hospital and lab	2	healthy	1	Healthy	NR	4	4	2W	2W	L	Analytical (SDA), intra-individual (SDI), inter-individual (SDG) and total (SDT) standard deviations were calculated using a nested ANOVA design, and then these results Brought to you by | UCL - University College London Authenticated Download Date | 12/30/17 8:39 PM 4 Cihan Coskun et al.: Biological variations in glucose and glycated hemoglobin were converted to coefficients of variance componen…	%	1	I	NR		0.017 (95%CI 0.014-0.020)	0.017						NR									NR
Critchley JA, Carey IM, Harris T, DeWilde S, Cook DG. Variability in glycated hemoglobin and risk of poor outcomes among people with type2diabetesinalargeprimary care cohort study. Diabetes Care. 2019;42(12):2237-46.	Critchley 2019	HbA1c	2	1	Cohort	58832	58832	67.7 (SD 10.9)	67.7		55.3% M	55.3	NR		Primary care	1	T2DM	2	T2DM	NR	4+	4	At least one measurement per year	At least one per year	L	Average HbA1c using the mean of annual means in each year, variability in HbA1c using the coefficient of variation (CoV), and trajectory in HbA1c estimated from the individual patient annual slope from a linear regression model.	% and mmol/mol, looks like CV calc from % but not reported	4	T	unclear		0.0733 median	0.0733						NR									NR
Dergez E, Lanyi E. Calculation of a reference change value with application of locally estimated biological variation of Hemoglobin A1c. Clinical Chemistry and Laboratory Medicine. 2014;52 (9):eA97.	Dergez 2014	HbA1c	2	2	Cohort	20	20	NR			NR		NR		NR		10 Healthy 10 T2DM	1	Healthy	NR	10	10	2W	2W	L	Fraser and Harris method to calculate within-subject biological variation	NR	4	U	NR		A Healthy 0.042+-0.8% ; B T2DM 0.039 +-1.4%	0.042	0.042	0.039				NR									NR
Desmeules P, Cousineau J, Allard P. Biological variation of glycated haemoglobin in a paediatric population and its application to calculation of significant change between results. Annals of Clinical Biochemistry. 2010;47(1):35-8.	Desmeules 2010	HbA1c	1	1	Cohort	36	36	Median at end of study 14 (range 5-18)	14		24M 12 F	66.6667	NR		Laboratory	2	Cystic fibrosis, non-diabetic	5	Other health condition	NR	5 minimum	5	Approx 1Y	Approx 1Y	L	were calculated according to Fraser and Harris using a nested analysis of variance	decimal fraction (ie%/100)	1	I	NR for whole group		0.048	0.048						NR									NR
Dorajoo SR, Ng JSL, Goh JHF, Lim SC, Yap CW, Chan A, et al. HbA1c variability in type 2 diabetes is associated with the occurrence of new-onset albuminuria within three years. Diabetes Research and Clinical Practice. 2017;128:32-9.	Dorajoo 2017	HbA1c	1	1	Cohort	1170	1170	56.1+-12.9	56.1		M613 F 557	52.3932	Chinese, Indian, Malay, other	Y	Singapore tertiary clinic	2	T2DM	2	T2DM	New onset albuminuria in 252 patients	11 (range 6-18)	11	8M	3M	L	The HbA1c coefficient of variation (CV) was then calculated as the ratio of intrapersonal SD to mean and used as an indicator of long-term glycemic variability. As the number of HbA1c measurements (n) can influence the calculated variability, the CV values were multiplied by root (n-1)/n	%	1	T	8.5+-1.2%	8.5	0.092+-0.018	0.092						NR									NR
Ercan M, Akbulut D, Oguz E, Bal C, Cicek EA, Yilmaz FM. Estimation of biological variation components of glycated hemoglobin HbA1c on Tosoh G7 HPLC. Turkish Journal of Biochemistry. 2015;40 (Supplement 1):157.	Ercan 2015	HbA1c	3	2	Cohort	15	15	NR			NR		NR		NR		Healthy	1	Healthy	NR	7	7	2M	2W	L	NR	NR	4	U	NR		Short term (42days 0.0128) Long term (180 days) 0.0511	0.0128	0.0128	0.0511				NR									NR
Ercan M, Avci E, Akbulut ED, Oguz EF, Topcuoglu C, Yucel C, et al. Biological variation components of glycated hemoglobin HbA1C on tosoh G7 HPLC: Biological variation components of HbA1C. Journal of Clinical and Analytical Medicine. 2018;9(6):469-73.	Ercan 2018	HbA1c	1	1	Cohort	12	12	43.5 +-SD 9.04	43.5		9M 3F	75	NR		Laboratory, Turkey	2	Healthy	1	Healthy	NR	8	8	2W	2W	L	ANOVA	%	1	I	0.051	5.1	0.0169	0.0169						NR									NR
FOO, V., QUAH, J., CHEUNG, G., TAN, N. C., MA ZAR, K. L., CHAN, C. M., LAMOUREUX, E., TIEN YIN, W., TAN, G. & SABANAYAGAM, C. 2017. HbA1c, systolic blood pressure variability and diabetic retinopathy in Asian type 2 diabetics. J Diabetes, 9, 200-207.	Foo 2017	HbA1c	2	1	Case control	A 226 B 172	226	A 62.0 ± 10.6 B 59.7 ± 11.5	62		%F A 12.3 B 37.8	87.7	Chinese 66.4 76.7 Malay 19.5 12.2 Indian 9.7 8.7	Y	primary care polyclinic	1	T2DM	2	T2DM	diabetic retinopathy	3 to 5	4	3-5 during 2 years	3-5 during 2 years	L	HbA1c was analyzed centrally based on the DCA Vantage Hemoglobin A1c assay analyzer (Siemens Medical Solution Diagnostics, Cergy-Pontoise, France), which is an HbA1c-specific mouse monoclonal antibody adsorbed onto latex particles.	%	1	T			NR							A 0.6 ± 0.7 B 1.8 ± 20.1 mean +-SD	0.6		0.6	1.8					NR
Garde AH, Hansen AM, Skovgaard LT, Christensen JM. Seasonal and biological variation of blood concentrations of total cholesterol, dehydroepiandrosterone sulfate, hemoglobin A(1c), IgA, prolactin, and free testosterone in healthy women. Clinical Chemistry. 2000;46(4):551-9.	Garde 2000	HbA1c	1	1	Cohort	21	21	20-44			F	0	NR		Laboratory, Denmark	2	Healthy	1	Healthy	NR	Within year 12; Within month 5; Within day 6	12	1M	Six samples between 0900 and 1800	S and L	Data were analyzed using a variance component model with subject as random effect by use of the Mixed procedure in the SAS System. Variance components describing variation be-Clinical Chemistry 46, No. 4, 2000 553 Downloaded from https://academic.oup.com/clinchem/article/46/4/551/5641166 by guest on 17 November 2020 tween individuals (Vg), and total within-subject variation (Vti), i.e., variation…	%	1	T	0.043	4.3	D - NR; B, M - <0.007; A, Y - 0.026	0.026	0.026	<0.07				NR									NR
Godsland IF. Intra-individual variation: Significant changes in parameters of lipid and carbohydrate metabolism in the individual and intra-individual variation in different test populations. Annals of Clinical Biochemistry. 1985;22(6):618-24.	Godsland 1985	HbA1 (not A1c)	1	1	Cohort	10	10	NR			6M 4F	60	NR		UK laboratory	2	Healthy	1	Healthy	NR	11 to 27	11	1W	1W	L	Intrinsic intraindividual variation, excluding that due to methodological variation, was calculated from the difference between the total intra-individual variance and the between-batch method variance for each parameter. Intrinsic individual CVs	%	1	I	4.63% (calc from data)	4.63	0.018	0.018						NR									NR
Gu J, Fan YQ, Zhang JF, Wang CQ. Association of hemoglobin A1c variability and the incidence of heart failure with preserved ejection fraction in patients with type 2 diabetes mellitus and arterial hypertension. Hellenic Journal of Cardiology. 2018;59(2):91-7.	Gu 2018	HbA1c	3	1	Cohort	201	201	A Low CV 65.2+- 7.5 B High CV 65.4+-7.5	65.2		121M 80F	60.199			Chinese hospital	2	T2DM and hypertension	2	T2DM	NR	Low CV 11.7+-2.7 High CV 11.9+- 2.7	11.7	NR	NR	L	The mean value of serially measured HbA1c was calculated for each participant as the intraindividual mean (HbA1c-mean). HbA1c variability was measured as the standard deviation (SD) of serial HbA1c measurements (HbA1c-SD); the coefficient of variation of HbA1c (HbA1c- CV) was used to correct for the mean.	%	1	T	NR for overall		Median 0.081	0.081						Median 0.66%	0.66								NR
Gu J, Fan YQ, Zhang JF, Wang CQ. Impact of long-term glycemic variability on development of atrial fibrillation in type 2 diabetic patients. Anatolian Journal of Cardiology. 2017;18(6):410-6.	Gu 2017	HbA1c	2	1	Cohort	505	505	A69.6+-5 B 67.8+-7.2 (mean+-SD)	69.6		A M25 F 23; B M277 F180	52.0833	NR		Chinese hospital	2	T2DM	2	T2DM	NR	AF 11.3+-2.9; No AF 11.6+-2.8	11.3	Approx 6M	Approx 6M	L	The average level of successive HbA1c measurements was calculated for each patient as the intraindividual mean (HbA1c-mean). HbA1c variability was determined as the standard deviation of serial HbA1c measurements (HbA1c-SD) as well as the coefficient of variation of HbA1c (HbA1c-CV).	%	1	T	7.1+-0.6%	7.1	A No AF 0.0904 +- 0.0147 B AF Mean 0.0957+-SD 0.0119;	0.0904	0.0904	0.0957				A no AF 0.64+-0.10 B AF 0.69+-0.08;	0.64
Hashimoto Y, Kaji A, Sakai R, Osaka T, Ushigome E, Hamaguchi M, et al. Skipping breakfast is associated with glycemic variability in patients with type 2 diabetes. Nutrition. 2020;71 (no pagination).	Hashimoto 2020	HbA1c	2	1	Cohort	317	317	Mean 66.7 SD 10.7	66.7		180M 137F	56.7823			Diabetic centre, Kyoto	2	T2DM	2	T2DM	NR	At least 5 per year	5	NR	NR	L	Average HbA1c, SD, and CV of HbA1c were then calculated. The CV of HbA1c was defined as follows: CV ¼ ðSD=averageHbA1cÞ _x0003_ 100 ð%Þ:	%	1	T	7.2(0.9)%	7.2	0.03median (0.02-0.05) IQR	0.03						0.22median (0.14-0.36) IQR	0.22								NR
He H, Peng S, Liang L, Zhou J, An Z, Huang H. Biological variation and reference change value of HbA1c and glycated albumin in healthy individuals during short-term follow-up. Clinical Chemistry and Laboratory Medicine. 2015;53:S603.	He 2015	HbA1c	2	2	Cohort	NR		NR			NR		NR		NR		Healthy	1	Healthy	NR	5	5	2W	2W	L	NR	%	1	U	0.053	5.3	0.0046	0.0046						NR									NR
Herath M, Weerarathna TP. Lack of association between different metrics of glycemic control with progression of nephropathy in type 2 diabetes: A preliminary observation from a Sri Lankan cohort. Diabetes. 2016;65 (Supplement 1):A550.	Herath 2016	HbA1c	3	2	Cohort	146	146	NR			NR		Sri Lankan	Y	NR		T2DM	2	T2DM	Some had progressive renal failure	2	2	5Y	5Y	L	NR	%	1	U	0.0736	7.36	A 0.11 NonProgressive eGFR decline B 0.10 progressive	0.11	0.11	0.1				NR									NR
HERMANN, J. M., HAMMES, H.-P., RAMI-MERHAR, B., ROSENBAUER, J., SCHÜTT, M., SIEGEL, E., HOLL, R. W. & ON BEHALF OF THE, D. P. V. I. T. G. B. C. N. D. M. 2014. HbA1c Variability as an Independent Risk Factor for Diabetic Retinopathy in Type 1 Diabetes: A German/Austrian Multicenter Analysis on 35,891 Patients. PLOS ONE, 9, e91137.	Hermann 2014	HbA1c	2	1	Cohort	35891	35891	16.2 (13.1–18.0) median (IQR)	16.2		52.3%M	52.3	Germany/Austria		secondary centres for paediatric medicine	2	T1DM	3	T1DM	DR	5 or more	5	median 4.3/year	median 4.3/year	L	We determined a normalized measure of variability, the coefficient of variation (CV): Intra-individual standard deviation (SD) was divided by mean HbA1c in order to correct for higher SDs due to larger absolute values (CV = SD/MEAN*100).	mmol/mol and %	4	T	NR		0.179 (0.127–0.251) median (IQR)	0.179						NR									NR
HIETALA, K., WADÉN, J., FORSBLOM, C., HARJUTSALO, V., KYTÖ, J., SUMMANEN, P., GROOP, P. H. & ON BEHALF OF THE FINNDIANE STUDY, G. 2013. HbA1c variability is associated with an increased risk of retinopathy requiring laser treatment in type 1 diabetes. Diabetologia, 56, 737-745.	Hietala 2013	HbA1c	2	1	Cohort	1346	1346	38.7±11.7 mean +- SD	38.7		M 701 F645	52.0802	Finland		diabetes and renal outpatient clinics	2	T1DM	3	T1DM	Diabetic nephropathy	2 or more	2	At least 1 year	At least 1 year	L	As a normalised measure of variability, the CV for HbA1c was calculated as the ratio of intrapersonal SD and mean to correct for larger SD because of higher absolute values of HbA1c.	%	1	T	8.5+-1.2%	8.5	0.084±0.044 (mean+-SD)	0.084						NR									NR
Hirakawa Y, Arima H, Zoungas S, Ninomiya T, Cooper M, Hamet P, et al. Impact of visit-to-visit glycemic variability on the risks of macrovascular and microvascular events and all-cause mortality in type 2 diabetes: The ADVANCE trial. Diabetes Care. 2014;37(8):2359-65.	Hirakawa 2014	HbA1c	1	1	Cohort	4399	4399	65.5+-6.3 mean +-SD	65.5		42.6%M	42.6	31.9% resident in East Asia		Multi-national	2	T2DM	2	T2DM	Intensive glucose control strategy	5	5	6M	3M	L	The SD, coefficient of variation (CV), variation independent of mean (VIM), residual standard deviation (RSD), and average real variability (ARV) were used as indices of VVV (21,22)	% and mmol/l	4	T	6.9+-0.9%	6.9	0.086+-0.054	0.086						0.6+-0.4	0.6								NR
Howey JE, Bennet WM, Browning MC, Jung RT, Fraser CG. Clinical utility of assays of glycosylated haemoglobin and serum fructosamine compared: use of data on biological variation. Diabetic Medicine. 1989;6(9):793-6.	Howey 1989	HbA1	2	1	Cohort	8	8	50-88			3M 5F	37.5	NR		University, Scotland	2	T2DM	2	T2DM	Post leg amputation	6	6	NR but taken over 3 weeks	NR but taken over three weeks	L	simple nested analysis of variance	%	4	I	0.092	9.2	0.073	0.073						NR									NR
HSU, C. C., CHANG, H. Y., HUANG, M. C., HWANG, S. J., YANG, Y. C., LEE, Y. S., SHIN, S. J. & TAI, T. Y. 2012. HbA1c variability is associated with microalbuminuria development in type 2 diabetes: a 7-year prospective cohort study. Diabetologia, 55, 3163-3172.	Hsu 2012	HbA1c	2	1	Cohort	821	821	NR. Age at diabetes onset 51.2+-8.3 mean+-SD			M 46.1%	46.1	Taiwan		?Diabetic outpatient clinics	2	T2DM	2	T2DM	Microalbuminuria	9+-2.7 mean+-SD	9	6M	6M	L	HbA1c variability was defined as the SD of serial HbA1c measurements, the CV of HbA1c to correct for the mean or the adjusted HbA1c SD—in which SD was divided by the square root of k/(k−1), where k stands for the number of HbA1c measurements—to control for the effects of variation in the number of HbA1c measurements. Formulae are in table 1	% and mmol/mol	4	T	8.2+-1.8%	8.2	0.13±0.06 mean +-SD	0.13						1.12±0.53, adj SD 1.03±0.51 mean +-SD	1.12	1.03							NR
Jang JY, Moon S, Cho S, Cho KH, Oh CM. Visit-to-visit HbA1c and glucose variability and the risks of macrovascular and microvascular events in the general population. Scientific reports. 2019;9(1):1374.	Jang 2019	HbA1c	1	1	Cohort	6462	6462	40-65, mean 50	50		50%M	50	Korean		Korean, community	2	Non diabetic	1	Healthy	N/A	approx 5	5	2Y	2Y	L	HbA1c variability was assessed using the coefficient of variation for all HbA1c measurements throughout the study. †	% and mmol/l	4	T	5.5+-0.3%	5.5	0.0392	0.0392						NR									NR
Jorde R, Sundsfjord J. Intra-individual variability and longitudinal changes in glycaemic control in patients with Type 1 diabetes mellitus. Diabetic Medicine. 2000;17(6):451-6.	Jorde 2000	HbA1c	1	1	Cohort	214	214	30.4 mean (11.9 SD)	30.4		133M 81F	62.1495	NR		University hospital, Norway	2	T1DM	3	T1DM	N/A	10.4 mean (3.8SD)	10.4	Time between first and last measurements mean 52.5M (SD12.2)	Up to four measures per year	L	CV calculated for each individual	%	1	T	8.71(1.34)%	8.71	0.088mean +- 0.037SD	0.088						0.77 (0.36)	0.77								NR
Jun JE, Jin SM, Baek J, Oh S, Hur KY, Lee MS, et al. The association between glycemic variability and diabetic cardiovascular autonomic neuropathy in patients with type 2 diabetes. Cardiovascular Diabetology. 2015;14(1).	Jun 2015	HbA1c	1	1	Cohort	110 (ANonCAN 63 BCAN 47)	63	ANon CAN 59.5mean (+-8.6SD);B CAN 56.3+-8.1	59.5		ANon CAN 40M23F; BCAN 32M15F	63.4921	Korean	Y	Outpatient clinic, Korea	2	T2DM	2	T2DM	With or without cardiovascular autonomic neuropathy	6 median	6	3M	3M	L	HbA1c variability was evaluated using the intrapersonal SD and CV of serial measurements of HbA1c every three months during the 2-year period preceding recruitment, including HbA1c obtained on the first day of wearing the CGM device. It was undertaken a median of six times. In order to adjust for the effect of varying numbers of HbA1c measurements, we defined the adjusted SD of HbA1c as the SD of…	%	1	T	7.3+-1.0%	7.3	ANo CAN mean 0.05+-SD 0.02 BCAN 0.08+-0.03	0.05	0.05	0.08				A No CAN mean 0.4+-SD 0.2;B CAN 0.6+-0.3. Adj SD No CAN 0.4+-0.2,; CAN 0.6 +-0.2	0.4	0.4	0.4	0.6			0.4	0.6	NR
Jury DR, Baker JR, Dunn PJ. Clinical importance of the reversible fraction of haemoglobin A1c in Type 2 (non-insulin-dependent) diabetes. Diabetologia. 1983;25(4):313-5.	Jury 1983	HbA1c	3	1	Cohort	4	4	NR			NR		NR		University hospital, New Zealand	2	T2DM	2	T2DM	NR	18	18	1W	1W	L	NR	%	1	T	NR		0.102 (predialysis)	0.102						NR									NR
Kelly K, Mezuk B. Depression, Inflammation, and Metabolic Risk: A Genetically-Informed Exploratory Study. European Neuropsychopharmacology. 2019;29 (Supplement 3):S976-S7.	Kelly 2019	HbA1c and CRP	2	2	Cohort	90	90	52.8	52.8		69%F	31	76% white	Y	Community	1	Healthy	1	Healthy	Monozygotic twin pairs	2	2	6M	6M	L	Intraclass correlation coefficients (ICC) were calculated across members of each twin pair, and within-individual across timepoints.	HbA1c%., CRP ng/ml	1	U			NR							NR									HbA1c 0.873; CRP 0.174	0.873
Kilpatrick ES, Maylor PW, Keevil BG. Biological variation of glycated hemoglobin. Implications for diabetes screening and monitoring. Diabetes Care. 1998;21(2):261-4.	Kilpatrick 1998	HbA1c	1	1	Cohort	12	12	40 (range 21-55)	40		7M 5F	58.3333	NR		Lab	2	Healthy	1	Healthy	NR	10	10	2W	2W	L	simple nested analysis of variance	%	1	I	4.01+-0.296%	4.01	0.019	0.019						NR									NR
KILPATRICK, E. S., RIGBY, A. S. & ATKIN, S. L. 2008. A1C variability and the risk of microvascular complications in type 1 diabetes: data from the Diabetes Control and Complications Trial. Diabetes Care, 31, 2198-2202.	Kilpatrick 2008	HbA1c	2	1	Cohort	1441	1441	mean 27 years (range 13–39)	27		M 52.8%	52.8	Almost all caucasian	Y	DCCT trial	2	T1DM	3	T1DM	Retinopathy	Follow up over 9 years, number of measurements NR		3M	3M	L	As the number of visits an individual patient had could also influence this SD (such that few visits would make the SD apparently greater than many visits), the SD value was also divided by_x0005_[n/(n_x0006_1)] to adjust for this possibility. The third model expressed A1C variability as an updated time-dependent SD (3).	%	1	T			NR							A0.86 vs. 0.59 conventional v intensive treatment	0.86		0.86	0.59					NR
Kitaoka K, Takenouchi A, Tsuboi A, Fukuo K, Kazumi T. Association of Postbreakfast Triglyceride and Visit-to-Visit Annual Variation of Fasting Plasma Glucose with Progression of Diabetic Nephropathy in Patients with Type 2 Diabetes. Journal of Diabetes Research. 2016;2016 (no pagination).	Kitaoka 2016	HbA1c	2	1	Cohort	161	161	A 62.6 ± 0.8; B 62.5 ± 2.2	62.6		A M47.5; B M40.0%	47.5	NR		NR		T2FM	2	T2DM	NR	12	12	1M	1M	L	As prev reported	%	1	T			NR							A 0.45 +- 0.04(SE); B 0.62+-0.11	0.45		0.62						NR
Lee CL, Chen CH, Wu MJ, Tsai SF. The variability of glycated hemoglobin is associated with renal function decline in patients with type 2 diabetes. Therapeutic Advances in Chronic Disease. 2020;11(no pagination).	Lee 2020	HbA1c	2	1	Cohort	1383	1383	65.6+-12.6 (mean+-SD)	65.6		M52%	52	Taiwan	Y	Hospital outpatient	2	T2DM	2	T2DM	NR	4	4	12M	12M	L	We used coefficient of variation (CV) of HbA1c (HbA1c_CV) to represent its variability.	%	1	T	8.0+1.8%	8	0.1024+-0.0532 mean +-SD	0.1024						NR									NR
Lenters-Westra E, Roraas T, Schindhelm RK, Slingerland RJ, Sandberg S. Biological variation of Hemoglobin A1c: Consequences for diagnosing diabetes mellitus. Nederlands Tijdschrift voor Klinische Chemie en Laboratoriumgeneeskunde. 2015;40 (2):104.	Lenters-Westra 2015	HbA1c	2	2	Cohort	21	21	NR			NR		NR		hospital	2	healthy	1	Healthy	NR	4	4	2W	2W	L	NR	% and mmol/mol	1	U	NR		The mean CVwp of healthy persons with four different HbA1c methods was in SI units 1.3% (range 0.8% to 1.7%) and in NGSP units 0.8% (range 0.5% to 1.0%), depending on the HbA1c method used	0.013															NR
LENTERS-WESTRA, E., RØRAAS, T., SCHINDHELM, R. K., SLINGERLAND, R. J. & SANDBERG, S. 2014. Biological variation of hemoglobin A1c: consequences for diagnosing diabetes mellitus. Clin Chem, 60, 1570-1572.	Lenters-Westra 2014	HbA1c	3	1	Cohort	21	21	NR			11M 10F	52.381	NR		laboratory	2	Healthy	1	Healthy	NR	4	4	2W	2W	L	NR	% and mmol/mol	1	I	5.13(5.09-5.16)%	5.13	0.013 in SI units (range 0.008 to 0.017) and 0.008 in DCCT units (range 0.005 to 0.01),	0.008	0.008	0.013				NR									NR
Li TC, Yang CP, Tseng ST, Li CI, Liu CS, Lin WY, et al. Visit-to-Visit Variations in Fasting Plasma Glucose and HbA1c Associated With an Increased Risk of Alzheimer Disease: Taiwan Diabetes Study. Diabetes Care. 2017;40(9):1210-7.	Li 2017	HbA1c	3	1	Cohort	16706 A15875 B831	15875	A 69+-5.93 B72.33+-6.17 (mean+-SD)	69		A F54.88% B F60.29%	45.12	Taiwan	Y	community	1	T2DM	2	T2DM	NR	3.46 (3.0, 2.0, 12.0) mean (median, min, max)	3.46	NR	NR	L	The CV value was divided by the square root of the ratio of total visits divided by total visits minus 1 to adjust for the possibility that the number of visits may have an effect on variation	% and mmol/l	4	T	NR		0.123	0.123						NR									NR
Liang L, He H, Zeng Y, Zhang M, Wang X, Li X, et al. Evaluation of biological variation of glycated hemoglobin and glycated albumin in healthy Chinese subjects. Journal of Clinical Laboratory Analysis. 2019;33(3).	Liang 2019	HbA1c	1	1	Cohort	19	19	26 average	26		9M 10F	47.3684	Chinese	Y	Lab	2	Healthy	1	Healthy	NR	5	5	1W	1W	L	The coefficient of variation (CV) was analyzed using ANOVA. The difference between the male and female groups was compared using 95 CI%. If there was no significant difference between male and females, CVI was the same in all test subjects. The CVA, CVI, and CVG were calculated using nested ANOVA 95% CI. The CV = 1/2 × CVI, bias (B) = 0.25 × (CVI 2 + CVG 2) × 0.5, TE = 1.65 × CV + B. The referenc…	%	1	I	5.29(5.25-5.34)%	5.29	0.0029 (0.0026-0.0034)	0.0029						NR									NR
Lin CC, Chen CC, Chen FN, Li CI, Liu CS, Lin WY, et al. Risks of diabetic nephropathy with variation in hemoglobin A1c and fasting plasma glucose. American Journal of Medicine. 2013;126(11):1017.e1-10.	Lin 2013	HbA1c	2	1	Cohort	3220	3220	ABC 57.78 (10.40) 57.66 (10.49) 56.16 (11.32)	57.78		ABC F 541 (51.09) 546 (51.22) 478 (43.65)	48.91	Taiwan	Y	University Teaching hospital	2	T2DM	2	T2DM	NR	NR		6M	3M	L	The annual CV of all HbA1c and FPG measurements for each patient was calculated using a dataset of electronic laboratory records. HbA1c-CV and FPG-CV were calculated only when more than 2 HbA1c and FPG measurements were performed for each year. To adjust the possibility that the number of visits a patient had may influence the variation, the CV value was divided by the square root of the ratio of…	%	1	T	NR		0.1006	0.1006						NR									NR
Low S, Lim SC, Yeoh LY, Liu YL, Liu JJ, Fun S, et al. Effect of long-term glycemic variability on estimated glomerular filtration rate decline among patients with type 2 diabetes mellitus: Insights from the Diabetic Nephropathy Cohort in Singapore. Journal of Diabetes. 2017;9(10):908-19.	Low 2017	HbA1c	2	1	Cohort	1628	1628	A50=375; 50-64=809; 65+ = 439			M 57.9%	57.9	Singapore	Y	Diabetes outpatient clinic	2	T2DM	2	T2DM	NR	8(6-11) median(IQR)	8	3M	2M	L	NR	%	1	T	8.0(7.3-9.1)%	8	0.105(0.073-0.158) median (IQR)	0.105						NR									NR
Lui DTW, Lee CH, Chan YH, Chow WS, Fong CHY, Siu DCW, et al. HbA1c variability, in addition to mean HbA1c, predicts incident hip fractures in Chinese people with type 2 diabetes. Osteoporosis International. 2020.	Lui 2020	HbA1c	2	1	Cohort	83282	83282	mean 71.3+-7.5	71.3		M 46.2%	46.2	Chinese	Y	Hospital authority public health clinics	2	T2DM	2	T2DM	Cardiovascular disease	7.1	7.1	6M	6M	L	HbA1c variability was assessed using (1) standard deviation (SD) of serial HbA1c measurements (HbA1c-SD); (2) adjusted SD of HbA1c (HbA1c- AdjSD), taking into consideration the differences in frequency of HbA1c measurements among individuals with diabetes, calculated using the formula SD ffiffiffiffi n n−1 p where n referred to the number of HbA1c measurements; and (3) coefficient of variation (C…	% and mmol/mol	4	T	0.0745	7.45	0.07475	0.07475						0.555 (adj SD 0.495)	0.555								NR
LUK, A. O. Y., MA, R. C. W., LAU, E. S. H., YANG, X., LAU, W. W. Y., YU, L. W. L., CHOW, F. C. C., CHAN, J. C. N. & SO, W. Y. 2013. Risk association of HbA1c variability with chronic kidney disease and cardiovascular disease in type 2 diabetes: prospective analysis of the Hong Kong Diabetes Registry. Diabetes Metab Res Rev, 29, 384-390.	Luk 2013	HbA1c	3	1	Cohort	8439	8439	mean 57. +-13.2 years	57		M 47%	47	Chinese	Y	Secondary hospital	2	T2DM	2	T2DM	CKD, CVD	10 (IQR: 5–17)	10	1.8/year ( 1.0–2.6 ) mean (IQR)	1.8 ( 1.0–2.6 )	L	Intrapersonal mean and SD of HbA1c was calculated for each patient, and the latter was considered an index of glycaemic variability. Because the number of HbA1c measurements (N) could affect the SD, we further examined the relationship between the SD and the N by using linear regression: log(SD)=a_x0004_log(N)+c, where a and c are constants. On the basis of this relationship, an adjusted SD was c…	%	1	T			NR							A 0.8+-0.6, B 1.0+-0.8, C 0.9+-, D 0.6 1.0+- 0.7 mean +-SD	0.8		0.8	1	0.9	0.6			NR
Ma WY, Li HY, Pei D, Hsia TL, Lu KC, Tsai LY, et al. Variability in hemoglobin A1c predicts all-cause mortality in patients with type 2 diabetes. Journal of Diabetes & its Complications. 2012;26(4):296-300.	Ma 2012	HbA1c	2	1	Cohort	881	881	A(low var) vs B(high var) 60.0±10.9 59.3±12.2	60		422M 459F	47.9001	Taiwan	Y	Hospital oupatient diabetic clinic	2	T2DM	2	T2DM	NR	12+-7	12	4M	2M	L	The CV was calculated, as follows: CV=SD/mean×100%. A1CSD and A1CCV were utilized as indices of A1C variability. Subjects were divided into either the high or low A1C variability group based on their median A1CCV.	%	1	T	NR		0.08	0.08						NR									NR
MAO, Y. & ZHONG, W. 2022. HbA1c Variability as an Independent Risk Factor for Microvascular Complications in Type 1 Diabetes. Journal of Diabetes Science and Technology.	Mao 2022	HbA1c	2	1	Cohort	1240	1240	49+-7	49	2	52.2%M	52.2	Nr	N	Community	1	T1D	3	T1DM	NR	NR		3M	3M	L	Fisher exact test or a one-way analysis of variance (ANOVA) followed by the Tukey post hoc test for multiple comparisons was performed to assess differences for trends in the four groups.	%	1	T	8+-1	8	0.11	0.11
Matsutani D, Sakamoto M, Minato S, Kayama Y, Takeda N, Horiuchi R, et al. Visit-to-visit HbA1c variability is inversely related to baroreflex sensitivity independently of HbA1c value in type 2 diabetes. Cardiovascular Diabetology. 2018;17(1).	Matsutani 2018	HbA1c	3	1	Cohort	57	57	67.2+-7.7 mean+-SD	67.2		39M 18F	68.4211	Japan	Y	University hospital	2	T2DM	2	T2DM	NR	8 or more	8	3M	NR	L	Visit-to-visit HbA1c variability was evaluated using the intrapersonal CV, SD, and adjusted SD of 8 or more serial measurements of HbA1c during a 2-year period, including that obtained on the first day of measuring BRS	%	1	T	7.2+1.0%	7.2	0.049* (0.029-0.080) median (IQR)	0.049						0.33 (0.18-0.62) median (IQR)	0.33								NR
Meigs JB, Nathan DM, Cupples LA, Wilson PWF, Singer DE. Tracking of glycated hemoglobin in the original cohort of the Framingham Heart Study. Journal of Clinical Epidemiology. 1996;49(4):411-7.	Meigs 1996	HbA1c	2	1	Cohort	639	639	73.6+-4.6 mean +-SD	73.6		35.8%M	35.8	NR		Population of Massachusets	1	Healthy	1	Healthy	25% had CV disease	2	2	5Y	4Y	L	The intraclass correlation coefficient between baseline and follow-up HbA,, was calculated according to the random effects model of Shrout and Fleiss [27].	%	1	T			NR							NR									0.59	0.59
Mellergard E, Johnsson P, Eek F. Sociodemographic factors associated with HbA1c variability in type 2 diabetes: a prospective exploratory cohort study. BMC Endocrine Disorders. 2020;20(1).	Mellergard 2020	HbA1c	3	1	Cohort	158	158	67.6 +-7.0 mean+-SD	67.6		M65.2%	65.2	Sweden		community	1	T2DM	2	T2DM	NR	5	5	6M	6M	L	HbA1c variability was defined as the standard deviation (SD) over the five measure points, as well as the coefficient of variation (CV) calculated as (SD/mean HbA1c) *100	% and mmol/mol	1	T			NR							%M0.37(0.31-0.43) F0.24 (0.16-0.31) mean(95%CI); mmol/mol M4.06 (3.41, 4.70) F2.61 (1.81, 3.42)	0.37		0.37	0.24	4.06	2.61			NR
Minami T, Ito Y, Yamada M, Furuta R, Minagawa F, Kamata K, et al. The effect of long-term past glycemic control on executive function among patients with type 2 diabetes mellitus. Diabetology International. 2020;11(2):114-20.	Minami 2020	HbA1c	2	1	Cohort	118	118	74.1+-6.2 mean+-SD	74.1		M69 F49	58.4746	Japan		University hospital outpatients	2	T2DM	2	T2DM	NR	NR		12W	NR	L	NR	%	1	T	7.2(6.9-7.7)%	7.2	0.06(0.042-0.081) median (IQR)	0.06
Miyamoto H, Suzuki H, Yokoyama Y, Akizuki S, Hirai N, Ohnishi A. Relationship between glycated albumin (GA) and glycated hemoglobin (A1c) in 255 patients with liver diseases using cross-sectional laboratory data. [Japanese]. Rinsho byori. 2008;The Japanese journal of clinical pathology. 56(9):761-6.	Miyamoto 2008	HbA1c	3	1	Cohort	18	18	NR in var study subgroup			NR in var study subgroup		Japan		Hospital laboratory	2	Liver disease	5	Other health condition	NR	9.1 average	9.1	2M	1M	L	NR	%	1	T	0.0803	8.03	0.11	0.11						NR									NR
Mo Y, Zhou J, Ma X, Zhu W, Zhang L, Li J, et al. Haemoglobin A1c variability as an independent correlate of atherosclerosis and cardiovascular disease in Chinese type 2 diabetes. Diabetes & Vascular Disease Research. 2018;15(5):402-8.	Mo 2018	HbA1c	3	1	Cohort	5278	5278	61 (52-69) median(IQR)	61		M53%	53	Chinese	Y	hospital	2	T2DM	2	T2DM	Cardiovascular disease	median 4 (range 3-9)	4	18M	3M	L	Average HbA1c values and HbA1c variability were assessed for all patients by calculating the intra-individual mean (HbA1c-MEAN) and standard deviation (HbA1c-SD), respectively. To minimize any effect of different numbers of HbA1c measurements on the calculated values, an adj- HbA1c-SD was defined according to the formula: adj- HbA1c-SD = SD / √[n / (n – 1)].1,12 Furthermore, as a normalized measu…	%	1	T	7.2(6.56-8.18)%	7.2	0.0908 (0.0529-0.1582) median(IQR)	0.0908						0.66% (0.36–1.24), adj- HbA1c-SD of 0.57% (0.32–1.06)	0.66	0.57							NR
Moon D, Chung WS, Yoo KD. Variability in haemoglobin A1c predicts clinical outcomes in patients with asymptomatic type 2 diabetes. EuroIntervention. 2016;France.:315.	Moon 2016	HbA1c	3	2	Cohort	2549	2549	63.49 mean	63.49		NR		NR		NR		T2DM	2	T2DM	NR	NR		NR	NR	NR	NR	%	1	U	0.0773	7.73	0.08774	0.08774						0.691, adj-SD 0.548	0.691	0.548							NR
Nagl K, Gericke G, Duffles E, Fritsch M, Hortenhuber T, Rami-Merhar B, et al. Endothelial progenitor cells show relation to asymmetric dimethylarginine (ADMA) levels and HbA1c variability in young patients with type 1 without complications. Diabetologia. 2014;57(1):S526.	Nagl 2014	HbA1c	3	2	Cohort	37	37	18.3 median (of 63 cohort not the 37 with hba1c)	18.3		NR		NR		NR		T1DM	3	T1DM	NR	NR		NR	NR	NR	NR	%	1	U	7.7+-1.4%	7.7	0.054 mean (SD +-0.034)	0.054						NR									NR
Nazim J, Fendler W, Starzyk J. Metabolic control and its variability are major risk factors for microalbuminuria in children with type 1 diabetes. Endokrynologia Polska. 2014;65(2):83-9.	Nazim 2014	HbA1c	2	1	cohort	438	438	8.77 +-3.6 Mean +-SD	8.77		M241 F197	55.0228	Poland		University hospital	2	T1DM	3	T1DM	NR	36.8 mean	36.8	3M	3M	L	Variability of HbA1c was expressed as coefficients of variation (CV) computed as (Average/ /Standard Deviation)*100%	%	1	T	7.89+-1.39%	7.89	0.0886 +-0.0599 Mean+-SD	0.0886						NR									NR
Nichols GA, Gandra SR, Chiou CF, Anthony MS, Alexander-Bridges M, Brown JB. Successes and challenges of insulin therapy for type 2 diabetes in a managed-care setting. Current Medical Research & Opinion. 2010;26(1):9-15.	Nichols 2010	HbA1c	2	1	cohort	2417	2417	60.2 +-12.3 Mean+-SD	60.2		M48.6%	48.6	USA		integrated healthcare facility	2	T2DM	2	T2DM	cardiovascular disease	12.4	12.4	3M	3M	L	For each patient, a coefficient of variation was calculated of all their A1C values by dividing the standard deviation by the mean of their individual values.	%	1	T	9.3(1.8)%	9.3	mean 0.12 (IQR 0.072-0.143	0.12						NR									NR
Noguez J, Molinaro R. Appropriate Hb A1c testing frequency is not associated with proper treatment changes. Clinical Chemistry. 2013;59(10):A117-A8.	Noguez 2013	HbA1c	3	1	cohort	4380	4380	NR			NR		NR		NR		NR		NR	NR	NR		NR	NR	L	NR	%	1	I			NR							NR									NR
Parkes J, Ray R, Kerestan S, Davis H, Ginsberg B. Prospective evaluation of accuracy, precision, and reproducibility of an at-home hemoglobin A1c sampling kit. Diabetes technology & therapeutics. 1999;1(4):411-9.	Parkes 1999	HbA1c	3	1	Cohort	59	59	10 children (5yrs and over) 49 adults			NR		NR		at home/laboratory	2	T1 and T2DM	4	T1 and T2DM	NR	2 for children 6 for adults	2	NR	NR	NR	NR	%	1	T	NR		0.027	0.027						NR									NR
Parrinello CM, Lutsey P, Couper D, Eckfeldt JH, Coresh J, Selvin E. Short-term total variability in nontraditional biomarkers of hyperglycemia in older adults. Diabetes. 2015;64:A433-A4.	Parrinello 2015	HbA1c	3	2	Cohort	174	61	76 mean	76		M 37%	27	Black 27%	Y	Community	1	A 113 healthy B 61 DM	1	Healthy		2	2	6W	6W	L	NR	NR	4	U	NR		A Without 0.034 B With DM 0.041	0.034	0.041					NR									NR
Pecoraro RE, Koepsell TD, Chen MS. Comparative clinical reliability of fasting plasma glucose and glycosylated hemoglobin in non-insulin-dependent diabetes mellitus. Diabetes Care. 1986;9(4):370-5.	Pecoraro 1986	HbA1c	2	1	Cohort	41 NIDDM 5 IDDM; Groups A-D NIDDM n=82, Group E IDDM n=5; A diet n=11, B OHA n=13, C Insulin n=17, D Combined n=41	11	NIDDM 62.3+-7.8 (mean +-SD) IDDM 44.2 +-14.2	62.3		NIDDM M40 F1; IDDM M5	97.561	NR		Outpatient clinic	2	NIDDM and IDDM	2	T2DM	NR	3	3	3W	1W	L	The intraclass correlation coefficient (p[) is based on the concept that the overall variance of test measurements can be partitioned into two components, one representing the variability of test values over time for a given patient around the mean value for that patient (within-subject variance) and another representing the variability of these patient-specific mean values among patients (betwee…	%	1	T	7.7+2.4%	7.7	mean (95% CI) A-E respectively; 0.059(0.034-0.084); 0.077 (0.048-0.106); 0.102(0.058-0.146); 0.083 (0.062-0.104); 0.050 (0.028-0.072)	0.059	0.059	0.077	0.102	0.083	0.05	NR									mean (95%CI) A-E respectively: 0.93 (0.83-0.98); 0.87 (0.73-0.95); 0.91 (0.84-0.96); 0.92 (0.87-0.95); 0.97 (0.89-1.00)	0.93
PENNO, G., SOLINI, A., ZOPPINI, G., ORSI, E., FONDELLI, C., ZERBINI, G., MORANO, S., CAVALOT, F., LAMACCHIA, O., TREVISAN, R., VEDOVATO, M., PUGLIESE, G., FOR THE RENAL, I. & CARDIOVASCULAR EVENTS STUDY, G. 2013. Hemoglobin A1c variability as an independent correlate of cardiovascular disease in patients with type 2 diabetes: a cross-sectional analysis of the Renal Insufficiency and Cardiovascula…	Penno 2013	HbA1c	2	1	Cohort	8290 A 6,157 (74.3) B 2,133 (25.7)	6157	A 66.4±10.0 B 69.6±9.3	66.4		A M3,300 (53.6); B M 1,426 (66.9)	53.6	Caucasian, Italian	Y	Diabetes clinics	2	T2DM	2	T2DM	CVD or no CVD	4.52±0.76 mean +-SD	4.52	12M	6M	L	each patient as the intra-individual mean (HbA1c-MEAN) and SD (HbA1c-SD), respectively, for HbA1c values obtained during the 2-year period preceding recruitment, including that obtained at the enrolment. The interindividual difference in the number of HbA1c assessments (a few values would make the SD apparently greater than many values) was adjusted according to the formula: adj- HbA1c-SD = SD/√[…	%	1	T	7.63+-1.19%	7.63	mean+-SD: A 0.0757±0.0552 B 0.0745±0.0517 B: median(IQR) A 0.0606 (0.0394-0.0937) B 0.0617 (0.0396-0.0933)	0.0757	0.0745					mean+-SD A 0.59±0.48 B 0.60±0.47; median (IQR) 0.105 0.46 (0.28-0.73) 0.47 (0.29-0.75):: Adj SD mean +- SD A 0.52±0.42 B 0.53±0.41, median (IQR) 0.40 (0.26-0.67) 0.42 (0.26-0.67)	0.59	0.52	0.59	0.6			0.52	0.53	NR
Phillipou G, Phillips PJ. Intraindividual variation of glycohemoglobin: implications for interpretation and analytical goals. Clinical Chemistry. 1993;39(11 Pt 1):2305-8.	Phillipou 1993	HbA1c (see notes)	3	1	Run in of RCT (AS and AL) and Cohort (BS and BL)	A(AS) 16;B (AL) 23; C(BS)13;D(BL) 21	16	Mean (range) AS 48 (22-63); AL 49 (22-63); BS 62 (53-80); BL 67 (42-81)	48		AS 3M 13F; AL 3M 20F; BS 6M 7F; BL 5M 16F	18.75	NR		Outpatient clinic	2	NIDDM and IDDM, stable(AS and AL) and unstable (BS and BL)	4	T1 and T2DM	NR	Mean AS 4.1 AL 5 BS4.4 BL 4.8	4.1	AS 28D; AL 84D; BS 28D BL 85.3D	AS 28D; AL 84D; BS 28D BL 85.3D	L	NR	%	1	B	0.108	10.8	CVI+A median AS 0.065; AL 0.86; BS 0.071; BL 0.11:: CVI AS 0.042; AL 0.071; BS0.051; BL 0.098	0.065						NR									NR
Pimentel AL, Camargo JL. Variability of glycated hemoglobin levels in the first year post renal transplantation in patients without diabetes. Clinical Biochemistry. 2017;50(18):997-1001.	Pimentel 2017	HbA1c	2	1	Cohort	95	95	mean +-SD 43.6+-12.7	43.6		40M 55F	42.1053	Brazilian, 76.8% white	Y	Hospital	2	Kidney transplant recipients	5	Other health condition	NR	3	3	4M	4M	L	Fraser and Harris: The within-subject total coefficient of variation was calculated by the formula CVI + A(%) = (SD / mean)× 100. This variation is composed of the biological variation plus analytical variation. The CVI was then calculated by using the formula CVI = (CVI + A 2 −CVA 2)1/ 2[3,17]. The number of samples needed (n) to estimate the individual homeostatic set point within a desired per…	% and mmol/mol	4	I	5.2+0.48%	5.2	0.0442	0.0442						NR									NR
Prentice JC, Pizer SD, Conlin PR. Identifying the independent effect of HbA1c variability on adverse health outcomes in patients with Type 2 diabetes. Diabetic Medicine. 2016;33(12):1640-8.	Prentice 2016	HbA1c	3	1	cohort	50861	50861	Mean +-SD 65.64+-9.42	65.64		M 98%	98	86% white	Y	community	1	T2DM	2	T2DM	veterans	4 or more	4	NR	NR	L	First, we measured standard deviation (SD). Since the number of HbA1c measurements can influence SD value (e.g. fewer measurements making the SD greater), we accounted for this in two subsequent measures [15,16]. We calculated the coefficient of variation [(HbA1c SD/ HbA1c mean)*100] and an SD value adjusted for the number of HbA1c measurements (#HbA1c) and the mean number of days between HbA1c m…	% and mmol/mol	4	T	NR		0.1078+-0.0767 mean+-SD	0.1078						0.81+-0.67 mean+-SD, adj SD 1.29+-1.04	0.81	1.29							NR
Ramachandran A, Winter M, Mann DM. Association of visit-to-visit variability of hemoglobin A1c and medication adherence. Journal of Managed Care & Specialty Pharmacy. 2015;21(3):229-37.	Ramachandran 2015	HbA1c	3	1	cohort	632	632	51.7+-8.4 mean +-SD	51.7		45.4%M 54.6%F	45.4	13%white, 51.9%black, 15.5% hispanic	Y	community	1	non insulin dependent DM	2	T2DM	NR	6.3+-3.3 (mean+-SD)	6.3	NR	NR	L	The VVV of A1c was defined as the within-subject standard deviation (SD) of A1c during the study period and was divided into quintiles for the purposes of analysis.	%	1	T			NR							0.62	0.62								NR
RAMAN, S., DAI, H., DELURGIO, S. A., WILLIAMS, D. D., LIND, M., PATTON, S. R., SPERTUS, J. A., KOSIBOROD, M. & CLEMENTS, M. A. 2016. High hemoglobin A1c variability is associated with early risk of microalbuminuria in children with T1D. Pediatr Diabetes, 17, 398-406.	Raman 2016	HbA1c	2	1	Cohort	1195	1195	14.7+-3.5 mean+-SD	14.7		53%M	53	88% Caucasian, 7.6% African-American).	Y	Children's hospital	2	T1DM	3	T1DM	vascular complications, microalbuminuria	14 (8-21) median(IQR)	14	3M	3M	L	Intrapersonal mean of HbA1c levels (mean-A1c) were calculated using all HbA1c results between diagnosis and either the detection of microalbuminuria (i.e., the ‘event’) or censoring at the end of the observation period. To measure HbA1c variability, standard deviation of HbA1c (SD-A1c) was calculated similarly.	%, mmol/mol	1	T			NR							1.47% (1.03–2.06%) [16.07 (11.26–22.52) mmol/mol]	1.47								NR
RODRÍGUEZ-SEGADE, S., RODRÍGUEZ, J., GARCÍA LÓPEZ, J. M., CASANUEVA, F. F. & CAMIÑA, F. 2012. Intrapersonal HbA(1c) variability and the risk of progression of nephropathy in patients with Type 2 diabetes. Diabet Med, 29, 1562-1566.	Rodriguez-Segade 2012	HbA1c	2	1	Cohort	2103	2103	59.2(10.6) mean(SD)	59.2		47.7%M	47.7	100% Caucasian	Y	Tertiary clinic	2	T2DM	2	T2DM	nephropathy	10 (6-14) median(IQR)	10	1.4/year	1.4/year	L	we defined the within-subject HbA1c sd as the standard deviation of the sample consisting of his or her HbA1c measurements, i.e. the sample standard deviation of these measurements multiplied by _x0002_[(n–1) ⁄ n] [8]. To normalize with respect to within-subject mean HbA1c, the withinsubject coefficient of variation of HbA1c was calculated as within-subject HbA1c sd divided by the mean of the pat…	%, mmol/mol	4	T	7.5(2.0)%	7.4	A 0.118 B 0.136	0.118	0.118	0.136				B Progressors 12 mmol⁄mol (1.12%) A Non prog 10 mmol⁄ mol (0.90%)	0.9		10	12					NR
Rohlfing C, Wiedmeyer HM, Little R, Grotz VL, Tennill A, England J, et al. Biological variation of glycohemoglobin. Clinical Chemistry. 2002;48(7):1116-8.	Rohlfing 2002	HbA1c (GHb)	3	1	Cohort	48	48	NR			NR		NR		NR		Healthy	1	Healthy	NR	12	12	1W	1W	L	We estimated the between-subject (Sg 2), within-subject (Si 2), and assay (Sa 2) components of the total variance by a nested ANOVA (8 ) using the SAS Proc Varcomp software; restricted maximum likelihood was the method of estimation.	%	1	I	0.049	4.9	0.017	0.017						0.08	0.08								NR
ROMERO-AROCA, P., NAVARRO-GIL, R., FELIU, A., VALLS, A., MORENO, A. & BAGET-BERNALDIZ, M. 2021. The Effect of HbA<sub>1c</sub> Variability as a Risk Measure for Microangiopathy in Type 1 Diabetes Mellitus. Diagnostics, 11, 24.	Romero-Aroca 2021	HbA1c	2	1	Cohort	366	260	35.87+-10.22	35.87	2	51.53M	51.53	NR	N	Hospital	2	T1D	3	T1DM	NR	At least 8	8	6M	6M	L	1. The standard deviation of the mean HbA1c (SD-HbA1c). 2. The average real variability (ARV-HbA1c) is the average of the absolute differences between consecutive HbA1c measurements. 3. The coefficient of variation of HbA1c, (CV-HbA1c) applying the following formula, [12] CV-HbA1c = SD-HbA1c/Mean HbA1c 4. The variability independent of the mean (VIM-HbA1c) is a transformation of the standard devi…	% and mmol/L	3	T	7.56	7.56	0.058+-0.047	0.058						0.45	0.45
Rosa LCGFD, Zajdenverg L, Souto DL, Dantas JR, Pinto MVR, Salles GFDCMD, et al. HbA1c variability and long-term glycemic control are linked to diabetic retinopathy and glomerular filtration rate in patients with type 1 diabetes and multiethnic background. Journal of Diabetes and its Complications. 2019;33(9):610-5.	Rosa 2019	HbA1c	3	1	Cohort	220	220	29.6+-10.1 mean+-SD	29.6		M40% F60%	40	60.7% caucasian	Y	tertiary care university hospital	2	T1DM	3	T1DM	microvascular disease	17+-7	17	2.8/year average	2.8/year average	L	To assess HbA1c variability, two parameters were calculated. As the number of individual measurements (n) could influence the SD of HbA1c, the first parameter was the SD adjusted (HbA1c- SDa) for the number of measurements (n): HbA1c-SDa = SD/√[n/(n − 1)].15 The second parameter was the CV of HbA1c (HbA1c-CV), which normalizes the HbA1c-SD for the mean HbA1c level: HbA1c- CV = HbA1c-SD/[0.1 × m-H…	%	1	U	8.3+-1.5%	8.3	0.0138 (+-0.0063) mean +-SD	0.0138						1.24+-0.88 (adjusted) mean +-SD)		1.24							NR
RUTTER, C. E., MILLARD, L. A. C., BORGES, M. C. & LAWLOR, D. A. 2022. Exploring regression dilution bias using repeat measurements of 2858 variables in up to 49 000 UK Biobank participants. medRxiv., 15.	Rutter 2022	Both	1	1	Cohort	12860	12860	40-69		2	NR		NR	N	Laboratory	2	Healthy	1	Healthy	NR	2	2	54M	54M	L	the most appropriate method to assess the ICC uses a two-way mixed effects model16	NR	4	T											0.75									0.75
Sakai R, Hashimoto Y, Hamaguchi M, Ushigome E, Okamura T, Majima S, et al. Living alone is associated with visit-to-visit hba1c variability in men but not in women in people with type 2 diabetes: Kamogawa-dm cohort study. Endocrine Journal. 2020;67(4):419-26.	Sakai 2020	HbA1c	2	1	Cohort	301	301	68 (62-74) mean (SD)	68		M198 F103	65.7807	Japanese		university hospital	2	T2DM	2	T2DM	NR	5+ per year	5	NR	NR	L	We extracted HbA1c values from the medical record for the one year following enrollment, and average HbA1c, standard deviation (SD) of HbA1c, and the coefficient of variation (CV) of HbA1c were calculated. CV of HbA1c was defined as SD / average HbA1c (%).	%	1	T	0.072	7.2	0.03 (0.02-0.05) mean (SD)	0.03	0.03	0.06	0.03	0.03		0.24 (0.16-0.37) mean (SD) not clear if calc from % or mmol/mol	0.24								NR
Sambataro M, Tura A, Sambado L, Trevisiol E, Seganfreddo E, Marcon M, et al. Glucose variability and cardiovascular mortality in type 2 diabetes with lower limb lesions: Italian Leukaemia Association Treviso Project. Diabetologia. 2017;60 (1 Supplement 1):S469.	Sambataro 2017	HbA1c	3	2	Cohort	74 A(N1) 30; B and C(N2) 44	39	A 60+-2; B and C69+-1	60		NR		NR		NR		T2DM with neuropathic foot lesions	2	T2DM	critical limb ischemia	NR		NR	NR	L	NR	%	4	U	NR		B(AN2) 0.102(0.1053); C(DN2) 0.1696 (0.2941): median (IQR)	0.102		0.102	0.1696			B(AN2) 6.27 (8.21); C(DN2)10.97 (21.41) median (IQR)	6.27			6.27	10.97				NR
Savu O, Elian V, Steriade O, Teodoru I, Mihut S, Tacu C, et al. The impact of basal insulin analogues on glucose variability in patients with type 2 diabetes undergoing renal replacement therapy for end-stage renal disease. International Urology and Nephrology. 2016;48(2):265-70.	Savu 2016	HbA1c	3	1	Cohort	14	14	A 62.7 +-3.2; B 70.8 +-3.3 mean +-SEM	62.7		8M 6F	57.1429	Romanian		National institute of diabetes	2	T2DM undergoing renal replacement therapy	2	T2DM	NR	3	3	NR	NR	L	HbA1c variability was assayed by standard deviation of mean from each individual value of at least 3 most recent values available from personal medical history since replacement therapy for chronic kidney disease has been applied.	%	1	T	8.7+-0.1%	8.7	A 0.09; B 0.04	0.09						NR									NR
SCHREUR, V., VAN ASTEN, F., NG, H., WEEDA, J., GROENEWOUD, J. M. M., TACK, C. J., HOYNG, C. B., DE JONG, E. K., KLAVER, C. C. W. & JEROEN KLEVERING, B. 2018. Risk factors for development and progression of diabetic retinopathy in Dutch patients with type 1 diabetes mellitus. Acta Ophthalmologica, 96, 459-464.	Schreur 2018	HbA1c	2	1	cohort	A 131 B 164 C 120	131	mean +- SD A48+-37 B52+-14 C56+-13	48		M% A46 B49 C46	46	Dutch		Outpatient diabetes clinic	2	T1DM +- Diabetic retinopathy	3	T1DM	Life threatening DR or not	5	5	3M	3M	L	The coefficient of variation (CV), a measure of HbA1c variability, was calculated from the mean and standard deviation of the HbA1c measurements	mmol/mol	2	T	61(56-67) mmol/mol	7.7	median (IQR) A 0.059 (0.044-0.081); B 0.069 (0.05-0.091); C 0.078 (0.058-0.11)	0.059						NR									NR
Scott ES, Januszewski AS, O'Connell R, Colagiuri S, Fulcher GR, Keech A, et al. HbA1c coefficient of variation is an independent risk factor for chronic complications in type 2 diabetes in the FIELD study. Diabetologia. 2018;61 (Supplement 1):S519.	Scott 2018	HbA1c	2	2	RCT	9795	9795	NR			NR		NR		NR		T2DM	2	T2DM	NR	approx 6	6	1Y	1Y	L	NR	NR	4	T	NR		A 0.0858 +-0.506 B 0.0898 +-0.0513 Mean(SD) (assumed)	0.0858						NR									NR
Scott ES, McGrath RT, Januszewski AS, Calandro D, Hardikar AA, O'Neal DN, et al. HbA1c variability in adults with type 1 diabetes on continuous subcutaneous insulin infusion (CSII) therapy compared to multiple daily injection (MDI) treatment. BMJ Open. 2019;9(12).	Scott 2019	HbA1c	2	1	Cohort	506	506	38+-15.3 mean+-Sd	38		M50%	50	Australian		Tertiary hospitals	2	T1DM	3	T1DM	NR	A 8+-7 B 8+-8 Mean +-SD	8	A 213+-173D B 249+-203 mean+-SD	A 213+-173D B 249+-203 mean+-SD	L	HbA1c GV was assessed through the mean within-individual SD and CV ((SD HbA1c/mean HbA1c) x 100) of available HbA1c levels.	% and mmol/mol	1	T	7.8+-1.2%	7.8	(6.7%±4.6% (10±10) mmol/mol CSII, 9.3%±7.3% (14±13) mmol/mol MDI)	0.067						(0.5%±0.4% (6±6) mmol/mol CSII, 0.7%±0.7% (9±8) mmol/mol MDI)	0.5		0.5	0.7					NR
Segar MW, Patel KV, Vaduganathan M, Caughey MC, Butler J, Fonarow GC, et al. Association of Long-term Change and Variability in Glycemia With Risk of Incident Heart Failure Among Patients With Type 2 Diabetes: A Secondary Analysis of the ACCORD Trial. Diabetes care. 2020;43(8):1920-8.	Segar 2020	HbA1c	2	1	Cohort	8576	8576	62.7 (6.5) mean(SD)	62.7		61.6%M	61.6	18.3% black	Y	University hospitals	2	T2DM	2	T2DM	heart failure	8(7-8) median (IQR)	8	3.5M approx	3.5M approx	L	The following three established measures of glycemic variability were used: average successive variability (ASV), SD,andcoefficientof variation (CV) (15,19). The ASV was prespecified as the primary exposure variable of interest and was defined as the average absolute difference between successive values. The CV was calculated as the SD divided by the mean value.	%	1	T			NR							NR									NR
Selvin E, Crainiceanu CM, Brancati FL, Coresh J. Short-term variability in measures of glycemia and implications for the classification of diabetes. Archives of Internal Medicine. 2007;167(14):1545-51.	Selvin 2007	HbA1c	1	1	Cohort	685	685	47.2(17.6) mean(SD)	47.2		M49.8%	49.8	Non-hispanic white 44.1%; non-hispanic black 29.8%; Mexican American 23.4%; other 2.8%	Y	community	1	Healthy	1	Healthy	NR	2	2	2W	2W	S	bThe CVw was calculated using the root mean square approach.	%	1	I	5.4(0.8)%	5.4	0.036 (0.032-0.040) mean (95%CI)	0.036						NR									NR
SHEEDY, C., KYAW TUN, T., MCDERMOTT, J. H. & SREENAN, S. 2022. Visit-to-visit HbA1c variability as a risk factor for retinopathy and microalbuminuria in people with diabetes. Irish Journal of Medical Science, 191(Supplement 4), S120.	Sheedy 2022	HbA1c	2	2	Cohort	1102	1102	NR			NR		NR	N	Hospital	2	T1 and T2DM	4	T1 and T2DM	retinopatjy+- +- microalbuminuria+-	at least 4		NR	NR	L	NR	mmol/mol	2	T	A 54.8 B B 64.4									A 8.38 B 10.22	8.38
Su JB, Zhao LH, Zhang XL, Cai HL, Huang HY, Xu F, et al. HbA1c variability and diabetic peripheral neuropathy in type 2 diabetic patients. Cardiovascular Diabetology. 2018;17(1).	Su 2018	HbA1c	2	1	Cohort	563	563	56.4+-9.8 mean+-SD	56.4		M 53.1%	53.1	China		Hospital	2	T2DM	2	T2DM	18.1% peripheral diabetic neuropahy	4	4	3M	3M	L	HbA1c variability was assessed by the coefficient of variation of HbA1c (CV-HbA1c).	%	1	T	8.85+-1.2%	8.85	0.1465 +-0.032 SD+-mean	0.1465						NR									NR
SUGAWARA, A., KAWAI, K., MOTOHASHI, S., SAITO, K., KODAMA, S., YACHI, Y., HIRASAWA, R., SHIMANO, H., YAMAZAKI, K. & SONE, H. 2012. HbA1c variability and the development of microalbuminuria in type 2 diabetes: Tsukuba Kawai Diabetes Registry 2. Diabetologia, 55, 2128-2131.	Sugawara 2012	HbA1c	2	1	Cohort	1713 A 619 B 193	619	mean +- SD A 54.3±10.2B 56.8±10.9	54.3		M% A69 B67.9	69	Japan		Outpatient diabetes clinic	2	T2DM	2	T2DM	albuminuria	11.0 (5–12) median (range)	11	11 in 1Y	11 in 1Y	L	HbA1c variability was calculated as the intrapersonal SD for HbA1c for each patient during the 1-year period during which the baseline was established. The difference in number of HbA1c assessments between patients was adjusted according to the formula [2]: SD= p ½n=ðn _x0002_ 1Þ_x0003_. To compare the direct impact of mean HbA1c and HbA1c variability, we changed the increment from 1% to 1 SD (me…	%	1	T			NR							adj SD A 0.79±0.60 B 0.88±0.62		0.79					0.79	0.88	NR
Sun B, He F, Gao Y, Zhou J, Sun L, Liu R, et al. Prognostic impact of visit-to-visit glycemic variability on the risks of major adverse cardiovascular outcomes and hypoglycemia in patients with different glycemic control and type 2 diabetes. Endocrine. 2019.	Sun 2019	HbA1c	2	1	Cohort	930	930	A B C 64.7 ± 5.3 64.9 ± 5.9 64.7 ± 6.1	64.7		A B C M% 54.9 50.0 48.1	54.9	China		Clinics - not reported if primary or secondary		T2DM	2	T2DM	major macrovascular or microvascular disease, or at least one other risk factor for vascular disease	5	5	6M	3M	L	The coefficient of variation (CV) of HbA1c and FPG was used to correct for the mean.	%	1	T	5.8+-0.3%	5.8	A 0.060 ± 0.038; B 0.083 ± 0.056, C 0.095+-0.063 mean +-SD	0.06						ABC mean+-SD 0.3 ± 0.2 0.6 ± 0.4 0.8 ± 0.6	0.3		0.3	0.6	0.8				NR
Takahashi O, Ohde S. The optimal interval of diabetes mellitus screening in healthy adults: A random effects model. Value Health. 2014;17 (3):A242.	Takahashi 2014	HbA1c	3	2	Cohort	34662	34662	49+-12 Mean+-SD	49		M 52%	52	Japanese		Hospital (preventive medicine centre)	2	Healthy	1	Healthy	NR	5	5	1Y	1Y	L	NR	%	1	T	0.056	5.6	0.061	0.061						NR									NR
Takao T, Matsuyama Y, Yanagisawa H, Kikuchi M, Kawazu S. Association between HbA1c variability and mortality in patients with type 2 diabetes. Journal of Diabetes and its Complications. 2014;28(4):494-9.	Takao 2014	HbA1c	2	1	Cohort	754	754	54.4 +-10.0 Mean +-SD	54.4		M 81.8%	81.8	Japanese		Outpatient clinic	2	T2DM	2	T2DM	NR	4+	4	Approx 6M	Approx 6M	L	For each patient, intrapersonal mean, standard deviation (SD), and coefficient of variation (CV) of all recorded HbA1c measurements were calculated, and the SD or CV was used as a measure of HbA1c variability.	%	1	T	7.99+-1.34%	7.99	0.088	0.088						0.624	0.624								NR
Takenouchi A, Tsuboi A, Kurata M, Fukuo K, Kazumi T. Carotid Intima-Media Thickness and Visit-to-Visit HbA1c Variability Predict Progression of Chronic Kidney Disease in Type 2 Diabetic Patients with Preserved Kidney Function. Journal of Diabetes Research. 2016;2016 (no pagination).	Takenouchi 2016	HbA1c	3	1	Cohort	162	162	62.3 mean	62.3		M 53.6%	53.6	Japanese		University hospital	2	T2DM	2	T2DM	chronic kidney disease at baseline	6	6	2M	2M	L	count was analyzed using an automated blood cell counter. Intrapersonal mean and coefficient of variation (CV) of HbA1c, fasting and postmeal plasma glucose (FPG and PMPG, resp.), and serum TG (FTG and PMTG, resp.) taken during the first 12 months after enrollment were calculated and their means ± SD were shown in Table 1;	%	1	T	7.0+-0.8%	7	0.067 +-0.057 mean +-SD	0.067						NR									NR
Teliti M, Cogni G, Sacchi L, Dagliati A, Marini S, Tibollo V, et al. Risk factors for the development of micro-vascular complications of type 2 diabetes in a single-centre cohort of patients. Diabetes and Vascular Disease Research. 2018;15(5):424-32.	Teliti 2018	HbA1c	3	1	Cohort	900	900	66.96+-10 mean +-SD	66.96		M 515 F 385	57.2222			outpatient clinic	2	T2DM	2	T2DM	NR	5 mean	5	Approx 5M	Approx 5M	L	In the 2-year period before the index visit, exposure to hyperglycaemia was evaluated both as HbA1c-MEAN calculated as intra-individual HbA1c- MEAN and as HbA1c variability, the latter being expressed as the intra-individual HbA1c-SD, ADJ-HbA1c-SD and HbA1c-CV of serially measured HbA1c.	% and mmol/l	1	T	7.0+-0.9%	7	%:0.06 ± 0.04 mean +-SD; mmol/mol 0.09 ± 0.06	0.06		0.09				% 0.46 ± 0.36; adj SD 0.41 ± 0.33;; mmol/mol SD 5.06 ± 4.04 adj SD4.51 ± 3.60	0.46	0.41	0.46	5.06			0.41	4.51	NR
Thyagarajan B, Howard AG, Durazo-Arvizu R, Eckfeldt JH, Gellman MD, Kim RS, et al. Analytical and biological variability in biomarker measurement in the Hispanic Community Health Study/Study of Latinos. Clinica Chimica Acta. 2016;463:129-37.	Thyagarajan 2016	hsCRP and HbA1c	2	1	Cohort	HbA1c 57 hSCRP 50	57	18-74			hsCRP 31F 18M; HbA1c 35F 19M	36.7347	Hispanic	Y	Community	1	Healthy	1	Healthy	NR	2	2	1M	1M	L	NR	% and mg/L	1	I	5.6(0.13)%	5.6	hsCRP 0.549 HbA1c 0.022	0.022						hsCRP 2.04 HbA1c 0.13	0.13								NR
Tjaden AH, Edelstein S, Arslanian SA, Barengolts E, Caprio S, Cree-Green M, et al. Reproducibility of glycemic measures among youth and adults with impaired glucose tolerance (IGT) or recently diagnosed type 2 diabetes (T2D) in the restoring insulin secretion (RISE) study. Diabetes Conference: 79th Scientific Sessions of the American Diabetes Association, ADA. 2019;68(Supplement 1).	Tjaden 2019	HbA1c	3	2	Cohort	B 66 youths A 354 adults	66	mean A52.7 B14.2 v	14.2		NR		NR		Laboratory	2	impaired glu tolerance and T2DM	2	T2DM	NR	2	2	4W	4W	L	NR	%	1	T	NR		; A adult 0.009 +-0.013; B Youth 0.022+-0.018 mean +-SD	0.009						NR									NR
Trape J, Aliart ML, Brunet M, Dern E, Abadal E, Queralto JM. Reference change value for HbA1c in patients with type 2 diabetes mellitus. Clinical Chemistry & Laboratory Medicine. 2000;38(12):1283-7.	Trape 2000	HbA1c	1	1	Cohort	47	47	61.9 mean (46-77)	61.9		NR		Spain		Hospital outpatient	2	T2DM (stable)	2	T2DM	NR	4-7 mean 4.2	4.2	6M	6M	L	The calculation procedure includes the assessment of normality of the observed within-person variance distribution, estimating the mean and standard deviation of these variances (in the ln scale, when necessary) and transforming these estimates to the original scale using the following standard formulae and exp(·) denotes the exponential function of the quantity in parentheses. Using the true wit…	%	1	I	0.0651	6.51	0.043	0.043						NR									NR
Tseng JY, Chen HH, Huang KC, Hsu SP, Chen CC. Effect of mean HbA1c on the association of HbA1c variability and all-cause mortality in patients with type 2 diabetes. Diabetes, Obesity and Metabolism. 2020;22(4):680-7.	Tseng 2020	HbA1c	3	1	Cohort	4216	4216	58.6+-10.9 mean +-SD	58.6		M49.3%	49.3	Taiwan		Hospital outpatient	2	T2DM	2	T2DM	NR	3 or more	3	3 or more within 12-24 months	3 or more within 12-24 months	L	HbA1c variability score was calculated using an established method26: as the number of times successive HbA1c readings changed by ≥0.5% (5.5 mmol/mol) divided by the number of comparisons, all multiplied by 100. For comparison, the HbA1c variability score was grouped into four categories: 0–25, 26–50, 51–75 and 76–100. The coefficient of variation (CV) of HbA1c was divided by the square root of t…	%	1	T	8.2+-1.9%	8.2	0.087 +-0.069 (mean+-SD)	0.087						0.8+-0.7 mean+-SD)	0.8								NR
Tsuboi A, Takenouchi A, Kurata M, Fukuo K, Kazumi T. Postmeal triglyceridemia and variability of HbA1c and postmeal glycemia were predictors of annual decline in estimated glomerular filtration rate in type 2 diabetic patients with different stages of nephropathy. Journal of Diabetes and Metabolic Disorders. 2017;16(1).	Tsuboi 2017	HbA1c	2	1	Cohort	168	168	mean +-SE A59.4 ± 1.4 B63.0 ± 1.2 C64.2 ± 1.4	59.4		M (n,%) A32,61.5 B26,42.6 C31,58.5	61.5			Diabetes clinic	2	T2DM	2	T2DM	Varying renal disease	12	12	1M	1M	L	Intrapersonal mean and coefficient of variation (CV) of HbA1c, fasting and postmeal plasma glucose (FPG and PMPG, respectively) and serum triglycerides (FTG and PMTG, respectively) taken during the first 12 months after enrollment were calculated	%	1	T	6.8+-0.1%	6.8	A0.065 ± 0.01 1B 0.065 ± 0.007 C0.080 ± 0.008	0.065						NR									NR
Tsuchiya T, Saisho Y, Murakami R, Watanabe Y, Inaishi J, Itoh H. Relationship between daily and visit-to-visit glycemic variability in patients with type 2 diabetes. Endocrine journal. 2020;08.	Tsuchiya 2020	HbA1c	3	1	Cohort	156	156	67+-11 mean +-SD	67		M61 F95	39.1026	Japan		Hospital outpatient		T2DM	2	T2DM	NR	13+-3 mean +-SD	13	13+-3 measures over 3 years	13+-3 measures over 3 years	L	Indices of VVV were evaluated as CV of HbA1c and GA, which were calculated from HbA1c and GA measured at outpatient visits for 3 years including the time of CGM	%	1	T	7.1+-0.8%	7.1	0.061+-0.033	0.061						0.4+-0.3 mean+-SD	0.4								NR
TYNJALA, A., FORSBLOM, C., HARJUTSALO, V., GROOP, P. H. & GORDIN, D. 2020. HbA1c variability is associated with arterial stiffness in type 1 diabetes. Diabetologia, 63(SUPPL 1), S441-S442.	Tynjala 2020	HbA1c	2	2	Cohort	718	718	46.3	46.3	2	46.9%M	46.9	NR	N	Community?	1	T1D	3	T1DM	arterial stiffness	16	16	over 10 years	over 10 years	L	NR	%	1	T	8.1	8.1	0.073(0.054-0.10)	0.073
Ucar F, Erden G, Ginis Z, Ozturk G, Sezer S, Gurler M, et al. Estimation of biological variation and reference change value of glycated hemoglobin (HbA1c) when two analytical methods are used. Clinical Chemistry. 2013;59(10):A87.	Ucar 2013	HbA1c	2	2	Cohort	29	29	20-45			M9 F20	31.0345	NR		NR		healthy	1	Healthy	NR	4	4	1M	1M	L	Fraser and Harris	NR	4	T	NR		A 0.0117 B 0.0215	0.0117						NR									NR
VIRK, S. A., DONAGHUE, K. C., CHO, Y. H., BENITEZ-AGUIRRE, P., HING, S., PRYKE, A., CHAN, A. & CRAIG, M. E. 2016. Association Between HbA1c Variability and Risk of Microvascular Complications in Adolescents With Type 1 Diabetes. The Journal of Clinical Endocrinology & Metabolism, 101, 3257-3263.	Virk 2016	HbA1c	2	1	Cohort	1706	1706	15.9 (14.3-17.5) median (IQR)	15.9		M44-50 across four groups divided by variability		Australia		Tertiary paediatric diabetes clinic	2	T1DM	3	T1DM	microvscular complications	median (IQR) 22 (14–29),	22	2.7/year	2.7/year	L	the intrapersonal mean and SD of all recorded glycemic control measurements were calculated, and the SD-HbA1c was considered a measure of glycemic variability. Because the number of individual visits (n) could influence the SD-HbA1c (with fewer visits likely to artificially inflate SD), values for SD-HbA1c were divided by to adjust for this possibility (4). We also calculated coefficient of varia…	%	1	T			NR							SD median (IQR) 0.95% (0.71–1.26).	0.95	0.95							NR
WADEN, J., FORSBLOM, C., THORN, L. M., GORDIN, D., SARAHEIMO, M. & GROOP, P.-H. 2009. A1C variability predicts incident cardiovascular events, microalbuminuria, and overt diabetic nephropathy in patients with type 1 diabetes. Diabetes, 58, 2649.	Waden 2009	HbA1c	2	1	Cohort	2107	2107	36.4+-11.8	36.4		53.2%M	53.2	Finland		University outpatient clinics	2	T1DM	3	T1DM	renal disease, CVD	13 (7-20) median (IQR)	13	2.3/year	2.3/year	L	For each patient, intrapersonal mean and SDs of all recorded A1C measurements were calculated, and the SD was considered a measure of A1C variability. As a normalized measure of variability, the coefficient of variation for A1C was calculated as the ratio of intrapersonal SD and mean to correct for larger SD because of higher absolute values of A1C	%	1	T			NR							0.78	0.78								NR
Walker GS, Cunningham SG, Sainsbury CAR, Jones GC. HbA1c variability is associated with increased mortality and earlier hospital admission in people with Type 1 diabetes. Diabetic Medicine. 2017;34(11):1541-5.	Walker 2017	HbA1c	3	1	Cohort	6048	6048	A 44.0+-16.9 B 42.9+-18.5 mean+-SD	44		NR		Scotland		Diabetes dataset - all diabetics in Glasgow and Clyde	1	T1DM	3	T1DM	NR	4 (3-5) median (IQR)	4	median 4 measures over 30 M	median 4 measures over 30M	L	There is no accepted standard measure of variability of HbA1c. We have chosen to use CV because this measure is calculated using both mean and SD. CV therefore intrinsically mitigates to some extent the influence of average HbA1c on variability.	% and mmol/mol	4	T	NR		0.079	0.079						NR									NR
WAN, E. Y. F. Association of variability in hemoglobin A1c with cardiovascular diseases and mortality in Chinese patients with type 2 diabetes mellitus — A retrospective population-based cohort study. Journal of Diabetes & its Complications, 30, 1240-1248.	Wan 2016	HbA1c	2	1	Cohort	91866	91866	62.58±10.75 mean +-SD	62.58		44.2%M	44.2	Chinese	Y	Primary care/outpatient clinic	1	T2DM	2	T2DM	NR	6.47±1.30 mean +-SD	6.47	6M	6M	L	Various measurements of HbA1c visit-to-visit variability were used, including: 1) standard derivation (SD) of HbA1c levels as a primary measurement; 2) coefficient of variation (CV), defined as the percentage of the ratio of the standard deviation to the mean of the cohort; 3) variability independent of mean (VIM), defined as VIM ¼ SD _x0002_ ðM x Þp where x is the mean HbA1c value, M is the aver…	%	1	T	7.22+-0.89%	7.22	0.0059±0.0036 mean +-SD**incorrect	0.086						0.62±0.46	0.62								NR
Watts GF, Morris RW, Goodland FC, Kubal C, Shaw KM. Serum fructosamine and glycosylated haemoglobin in the monitoring of glycaemic control in insulin-dependent diabetic outpatients. Practical Diabetes. 1989;6(4):159-63.	Watts 1989	HbA1	3	1	Cohort	172	172	31.4 mean 12-60 range	31.4		96M 76F	55.814	white caucasian	Y	hospital diabetic clinic	2	IDDM	3	T1DM	NR	approx 8	8	12W	10W	L	NR	%	1	T			NR							0.98	0.98								NR
Whitsel EA, Nguyen QC, C MS, Tabor JW, Cuthbertson CC, Wener MH, et al. Dried capillary whole blood spot-based hemoglobin A1C, fasting glucose, and diabetes prevalence in a nationally representative population of young U.S. adults: Add health, wave IV. Circulation Conference: Epidemiology and Prevention/Physical Activity, Nutrition and Metabolism. 2012;125(10 SUPPL. 1).	Whitsel 2012	HbA1c	3	2	Cohort	100	100	24-32			NR		Mixed	Y	Community	1	Healthy	1	Healthy	NR	2	2	2W	1W	S	NR	%	1	U			NR							NR									0.97 (0.96-0.98) (95%CI)	0.97
Wightman SS, Sainsbury CAR, Jones GC. Visit-to-visit HbA1c variability and systolic blood pressure (SBP) variability are significantly and additively associated with mortality in individuals with type 1 diabetes: An observational study. Diabetes, Obesity and Metabolism. 2018;20(4):1014-7.	Wightman 2018	HbA1c	3	1	Cohort	5952	5952	44 (30.1-56.2) median (IQR)	44		NR		Scotland		Community	1	T1DM	3	T1DM	NR	4 (3–5) median (IQR)	4	approx 7M	approx 7M	L	Median, mean and standard deviation of HbA1c and SBP measurement results were calculated using all measures made within the run-in period. CV (standard deviation/mean) was calculated for both HbA1c and SBP.	mmol/mol	2	T	71(62-83) mmol/mol	8.6	0.08 (0.051-0.12) median (IQR)	0.08						NR									NR
Yang CY, Su PF, Hung JY, Ou HT, Kuo S. Comparative predictive ability of visit-to-visit HbA1c variability measures for microvascular disease risk in type 2 diabetes. Cardiovascular Diabetology. 2020;19(1).	Yang 2020	HbA1c	3	1	Cohort	1705	1705	53.14+-12.23 mean+-SD	53.14		M 979 (57.42%)	57.42	Taiwan		hospital	2	T2DM	2	T2DM	microvascular disease occurrence during study	NR		NR	NR	L	NR	% and mmol/mol	3	T	7.73(1.30)%	7.73	0.11+-0.08 mean+-SD	0.11						% 0.84 +-0.73 mean+-SD; mmol/mol 9.20 +-8.00	0.84		0.84	9.2					NR
Yang Y, Lee EY, Cho JH, Park YM, Ko SH, Yoon KH, et al. Cardiovascular autonomic neuropathy predicts higher hba1c variability in subjects with type 2 diabetes mellitus. Diabetes and Metabolism Journal. 2018;42(6):496-512.	Yang 2018	HbA1c	2	1	Cohort	681	681	mean +-SD A 58.9±8.4 B 56.1±10.1	58.9		N(%) A 205 (60.1) B 201 (59.1)	60.1	China				T2DM	2	T2DM	CAN	A 16.9±4.5 B 19.3±4.9	16.9	Approx 4M	Approx 3M	L	HbA1c variability was measured as the standard deviation (SD) of serial HbA1c measurements (HbA1c-SD), the coefficient of variation of HbA1c (HbA1c-CV) to correct for the mean of the serial HbA1c measurements, and the adjusted SD of the serial HbA1c measurements (adj-HbA1c-SD) to adjust for the number of HbA1c assessments	%	1	T	6.72+-0.46%	6.72	A 0.04871±0.01290 B 0.10762±0.04171 mean +-SD	0.04871	0.10762					A 0.328±0.091 B 0.799±0.340 (adj SD A 0.318±0.089 B 0.776±0.330) mean +-SD	0.328	0.318	0.328	0.799			0.318	0.766	NR
Yang YF, Li TC, Li CI, Liu CS, Lin WY, Yang SY, et al. Visit-to-Visit Glucose Variability Predicts the Development of End-Stage Renal Disease in Type 2 Diabetes: 10-Year Follow-Up of Taiwan Diabetes Study. Medicine. 2015;94(44):e1804.	Yang 2015a	HbA1c	2	1	Cohort	31841	31841	60.94+-11.16 mean+-SD	60.94		45.19-50.49%M (range of means of quintiles)		Taiwan		Community	1	T2DM	2	T2DM	Renal disease	3	3	3 measurements in one year	3 measurements in one year	L	For each individual patient, FPG-CV and HbA1c-CV were computed using the measurements of outpatient visits within the first year of index date. These 2 measures were calculated only for those who had >2 FPG and HbA1c measurements within the first year. The CV value was divided by the square root of the ratio of total visits divided by total visits minus 1 for the adjustment of variation in the nu…	%	1	T	8.02(1.68)5	8.02	0.123	0.123						NR									NR
YANG, H. K. Association between hemoglobin A1c variability and subclinical coronary atherosclerosis in subjects with type 2 diabetes. Journal of Diabetes & its Complications, 29, 776-783.	Yang 2015b	HbA1c	2	1	Cohort	595	595	64.88 ± 8.90 mean +-SD	64.88		0.5832	58.32	Korea		Hospital	2	T2DM	2	T2DM	atherosclerosis	4 or more	4	NR	NR	L	The mean value of serially measured HbA1c was calculated for each participant as the intraindividual mean (HbA1c-MEAN). HbA1c variability was measured as the standard deviation (SD) of serial HbA1c measurements (HbA1c-SD), the coefficient of variation of HbA1c (HbA1c-CV) to correct for the mean, and the adjusted SD of serial HbA1c measurements (adj-HbA1c-SD) to adjust for the number of HbA1c asse…	%	1	T	7.47+-1.25%	7.47	0.0698 (0.0664, 0.0733) mean (95%CI)	0.0698						mean (95%CI) 0.51 (0.49, 0.54); adj 0.48 (0.45, 0.51)	0.51	0.48							NR
YU, Z. B., ZHU, Y., LI, D., WU, M. Y., TANG, M. L., WANG, J. B. & CHEN, K. 2020. Association between visit-to-visit variability of HbA<sub>1c</sub> and cognitive decline: a pooled analysis of two prospective population-based cohorts. Diabetologia, 63, 85-94.	Yu 2020	HbA1c	1	1	Cohort	3254	3254	64.55 +-9.11	64.55	2	39.34%M	39.34	NR	N	Community?	1	Healthy	1	Healthy	NR	at least 3		over 10 yeasr	over 10 years	L	The mean HbA1c value was calculated based on the mean of all visits for each participant. The VVV in HbA1c was primarily defined as the intra-individual CVacross visits.Due to the lack of an appropriate gold-standard measurement for HbA1c VVV, we calculated two other metrics, including the SD and the variation independent of the mean (VIM). These calculation processes have been previously describ…	% and mmol/L	3	T	5.88	5.88	0.0548	0.0548
ZHONG, V. W., JUHAERI, J., COLE, S. R., SHAY, C. M., GORDON-LARSEN, P., KONTOPANTELIS, E. & MAYER-DAVIS, E. J. 2018. HbA1C variability and hypoglycemia hospitalization in adults with type 1 and type 2 diabetes: A nested case-control study. Journal of diabetes and its complications, 32, 203-209.	Zhong 2018	HbA1c	3	1	nested case control	first occurrence A 193 B 193 C1361 D 1361	193	first occurrence A 52.17 ± 20.84 B 52.06 ± 21.02 C 75.97 ± 10.60 D 75.64 ± 10.35 mean +-SD	52.17		first occurrence M% A 56.48 B 56.48 C52.31 D 52.31 C	56.48	UK		primary care	1	T1 and T2DM	4	T1 and T2DM	hypoglycaemic hospitalisation	first occurrence A 12.82 ± 9.99 B 12.94 ± 9.22 C 19.38 ± 11.68 D 18.65 ± 11.12 mean +-SD	12.82	NR	NR	L	HbA1C variability was measured by standard deviation (SD) of the available HbA1C results, accounting for the number of HbA1C measurements	%	1	T			NR							First occurrence A 1.13 ± 0.72 B 0.92 ± 0.51 Second occurrence A1.23 ± 0.75 B 0.94 ± 0.57; First occurrence C1.23 ± 0.61 D 1.01 ± 0.59 Second occurrence C 1.33 ± 0.69 D 1.06 ± 0.60	1.13		1.13	0.92	1.23	1.01			NR
[truncated: 16 more columns]
